# Supplementary material for: mapPat: tracking pathogens evolution in space and time
Source: Bioinform Adv. 2025 Feb 7;5(1):vbaf015. doi: 10.1093/bioadv/vbaf015 (PMC11835230; doi:10.1093/bioadv/vbaf015)
Supplement: vbaf015_Supplementary_Data [file vbaf015_supplementary_data.zip]

Archive with 2 entries (2 files):
- mapPat_SupplementaryFormatted_FINAL.docx
- SupplementaryData.xlsx
