# Supplementary material for: mapPat: tracking pathogens evolution in space and time
Source: Bioinform Adv. 2025 Feb 7;5(1):vbaf015. doi: 10.1093/bioadv/vbaf015 (PMC11835230; doi:10.1093/bioadv/vbaf015)
Supplement: vbaf015_Supplementary_Data [file vbaf015_supplementary_data.zip › SupplementaryData.xlsx]

## Sheet: Legend
LEGEND
#All:	Total number of data entries
#ADM1:	Total number of matching ADM1 annotations
#ADM2:	Total number of matching ADM2 annotations
#Inc:	Total number of incomplete annotations
#Unm:	Total number of unmatched annotations
%Mat:	% of matched annotations (wrt total number of entries)
%Inc:	% of incomplete annotations (wrt total number of entries)
%Unm:	% of unmatched annotations (wrt total number of entries)

## Sheet: BeforeCuration
BEFORE CURATION
Country	#All	#ADM1	#ADM2	#Inc	#Unm	%Mat	%Inc	%Unm
Afghanistan	125	17	16	108	0	13.6	86.4	0
Albania	1659	8	8	1595	56	0.482218	96.1423	3.37553
Algeria	941	800	465	0	141	85.0159	0	14.9841
Andorra	393	0	0	8	385	0	2.03562	97.9644
Angola	1336	1309	1305	4	23	97.979	0.299401	1.72156
Anguilla	0	0	0	0	0	0	0	0
Argentina	26594	15853	662	958	9783	59.6112	3.60232	36.7865
Armenia	195	0	0	195	0	0	100	0
Aruba	0	0	0	0	0	0	0	0
Australia	227731	227703	0	28	0	99.9877	0.0122952	0
Austria	274851	78341	34	9455	187055	28.5031	3.44005	68.0569
Azerbaijan	214	0	0	214	0	0	100	0
Bangladesh	7953	6250	7104	171	678	89.3248	2.15013	8.52508
Barbados	344	0	0	344	0	0	100	0
Belarus	531	267	268	37	226	50.4708	6.96798	42.5612
Belgium	182294	0	15434	1499	165361	8.46654	0.822298	90.7112
Belize	1196	929	3	258	9	77.6756	21.5719	0.752508
Benin	1324	701	440	15	608	52.9456	1.13293	45.9215
Bhutan	183	30	6	135	18	16.3934	73.7705	9.83607
Bolivia	536	505	0	13	18	94.2164	2.42537	3.35821
Bosnia and Herzegovina	0	0	0	0	0	0	0	0
Botswana	5371	0	1878	2	3491	34.9656	0.037237	64.9972
Brazil	246368	213371	30327	843	32154	86.6066	0.342171	13.0512
Brunei	6765	0	0	6765	0	0	100	0
Bulgaria	21531	20550	14767	1	980	95.4438	0.00464447	4.55158
Burkina Faso	792	64	0	1	727	8.08081	0.126263	91.7929
Burundi	158	0	0	157	1	0	99.3671	0.632911
Cabo Verde	1022	172	0	1	849	16.8297	0.0978474	83.0724
Cambodia	4064	1	0	4060	3	0.0246063	99.9016	0.0738189
Cameroon	2262	975	0	154	1133	43.1034	6.80813	50.0884
Canada	605843	594450	1	11392	1	98.1195	1.88036	0.000165059
Central African Rep	0	0	0	0	0	0	0	0
Chad	100	0	0	0	100	0	0	100
Chile	47024	0	0	6	47018	0	0.0127594	99.9872
China	69092	0	0	58	69034	0	0.083946	99.9161
Colombia	30020	15500	0	585	13935	51.6322	1.9487	46.4191
Comoros	42	3	9	17	16	21.4286	40.4762	38.0952
Costa Rica	12051	0	10451	124	1476	86.7231	1.02896	12.2479
Cote d'Ivoire	968	0	3	62	903	0.309917	6.40496	93.2851
Croatia	45583	5358	0	266	39959	11.7544	0.583551	87.6621
Cuba	1679	1313	369	11	355	78.2013	0.655152	21.1435
Cyprus	7873	11	0	7862	0	0.139718	99.8603	0
Czechia	0	0	0	0	0	0	0	0
Dem Rep of the Congo	0	0	0	0	0	0	0	0
Denmark	658469	545050	0	25624	87795	82.7753	3.89145	13.3332
Djibouti	1012	912	912	99	1	90.1186	9.78261	0.0988142
Dominica	40	0	0	40	0	0	100	0
Dominican Republic	3279	1646	709	1063	570	50.1982	32.4184	17.3833
Ecuador	11615	10388	4372	126	1101	89.4361	1.0848	9.47912
Egypt	5044	431	120	3482	1131	8.54481	69.0325	22.4227
El Salvador	920	105	430	334	156	46.7391	36.3043	16.9565
Equatorial Guinea	214	96	0	94	24	44.8598	43.9252	11.215
Estonia	14916	0	0	971	13945	0	6.50979	93.4902
Ethiopia	644	634	39	10	0	98.4472	1.5528	0
Fiji	531	0	0	531	0	0	100	0
Finland	51453	19754	0	31640	59	38.3923	61.493	0.114668
France	665736	323908	596	29375	312453	48.6541	4.41241	46.9335
Gabon	972	122	169	14	789	17.3868	1.44033	81.1728
Gambia	0	0	0	0	0	0	0	0
Georgia	3611	2827	2913	10	688	80.6702	0.276932	19.0529
Germany	945558	180066	180066	20837	744655	19.0434	2.20367	78.753
Ghana	5343	873	4	382	4088	16.3391	7.14954	76.5113
Greece	36462	19561	0	1781	15120	53.6476	4.88454	41.4678
Grenada	212	0	0	212	0	0	100	0
Guatemala	5551	4225	3999	745	581	76.1124	13.421	10.4666
Guinea	1032	825	871	14	147	84.3992	1.35659	14.2442
Guinea-Bissau	151	0	0	151	0	0	100	0
Guyana	147	0	0	147	0	0	100	0
Haiti	912	0	0	813	99	0	89.1447	10.8553
Honduras	382	60	40	144	178	15.7068	37.6963	46.5969
Hungary	1104	59	11	389	656	5.3442	35.2355	59.4203
Iceland	23112	5	0	13275	9832	0.0216338	57.4377	42.5407
India	295942	292079	3960	2244	1619	98.6947	0.758257	0.547067
Indonesia	53860	28197	108	1	25662	52.3524	0.00185667	47.6457
Iran	5368	4122	2833	328	918	76.7884	6.11028	17.1013
Iraq	1449	395	29	204	850	27.2602	14.0787	58.6611
Ireland	111048	181	0	266	110601	0.162993	0.239536	99.5975
Israel	157160	2251	3471	148697	4992	2.20858	94.615	3.17638
Italy	198936	0	139815	78	59043	70.2814	0.0392086	29.6794
Jamaica	4172	0	0	4172	0	0	100	0
Japan	649341	411617	313500	24494	213230	63.39	3.77213	32.8379
Jordan	1630	1578	1363	38	14	96.8098	2.33129	0.858896
Kazakhstan	4383	3062	13	387	934	69.8608	8.82957	21.3096
Kenya	12991	11291	1141	1621	79	86.914	12.4779	0.608113
Kiribati	137	0	0	137	0	0	100	0
Kosovo	1925	0	0	109	1816	0	5.66234	94.3377
Kuwait	1659	100	90	40	1519	6.02773	2.41109	91.5612
Kyrgyzstan	339	0	20	9	310	5.89971	2.65487	91.4454
Laos	2242	1395	7	376	471	62.2212	16.7707	21.008
Latvia	27766	15643	10322	9147	2976	56.3387	32.9432	10.7181
Lebanon	3204	0	887	1437	880	27.6841	44.8502	27.4657
Lesotho	301	0	78	64	159	25.9136	21.2625	52.8239
Liberia	110	110	0	0	0	100	0	0
Libya	0	0	0	0	0	0	0	0
Liechtenstein	1969	25	0	1918	26	1.26968	97.4099	1.32047
Lithuania	43120	158	0	200	42762	0.366419	0.463822	99.1698
Luxembourg	58541	0	5	58534	2	0.00854102	99.988	0.00341641
Madagascar	880	4	0	2	874	0.454545	0.227273	99.3182
Malawi	1436	82	14	391	963	5.71031	27.2284	67.0613
Malaysia	42842	38409	2831	910	3523	89.6527	2.12408	8.22324
Maldives	1294	8	332	48	914	25.6569	3.70943	70.6337
Mali	346	266	267	78	1	77.1676	22.5434	0.289017
Malta	936	0	0	936	0	0	100	0
Marshall Is	0	0	0	0	0	0	0	0
Mauritania	58	0	0	0	58	0	0	100
Mauritius	8554	2350	0	4664	1540	27.4725	54.5242	18.0033
Mexico	92840	40067	27080	190	52583	43.157	0.204653	56.6383
Micronesia	0	0	0	0	0	0	0	0
Moldova	925	549	0	373	3	59.3514	40.3243	0.324324
Monaco	103	25	0	78	0	24.2718	75.7282	0
Mongolia	2595	0	0	2583	12	0	99.5376	0.462428
Montenegro	1071	0	0	38	1033	0	3.54809	96.4519
Morocco	2274	0	0	178	2096	0	7.82762	92.1724
Mozambique	1909	1458	52	5	446	76.3751	0.261917	23.363
Namibia	1929	1261	55	330	338	65.3707	17.1073	17.522
Nepal	3665	2489	794	72	1104	67.9127	1.96453	30.1228
Netherlands	174661	162833	24409	1186	10642	93.228	0.67903	6.09295
New Zealand	44179	0	0	5414	38765	0	12.2547	87.7453
Nicaragua	1064	407	0	570	87	38.2519	53.5714	8.17669
Niger	415	361	377	0	38	90.8434	0	9.15663
Nigeria	8187	2736	249	21	5430	33.4188	0.256504	66.3247
Norway	79573	71204	0	225	8144	89.4826	0.282759	10.2346
Oman	1485	921	0	0	564	62.0202	0	37.9798
Pakistan	7196	1594	2474	632	4090	34.3802	8.78266	56.8371
Palau	76	0	0	76	0	0	100	0
Panama	6876	0	621	24	6231	9.03141	0.34904	90.6195
Papua New Guinea	4944	0	0	4944	0	0	100	0
Paraguay	3516	1298	2798	362	356	79.5791	10.2958	10.1251
Peru	53538	49242	45982	41	4255	91.9758	0.0765811	7.94763
Philippines	29458	16500	0	27	12931	56.0119	0.0916559	43.8964
Poland	95056	1271	38	4602	89183	1.33711	4.84136	93.8215
Portugal	49067	140	327	48619	121	0.666436	99.087	0.246602
Qatar	6328	6159	0	169	0	97.3293	2.67067	0
Rep of the Congo	0	0	0	0	0	0	0	0
Romania	21582	17818	4966	591	3173	82.5595	2.73839	14.7021
Russia	84436	55653	1185	8	28775	65.9115	0.00947463	34.0791
Rwanda	917	0	218	140	559	23.7732	15.2672	60.9597
Saint Lucia	0	0	0	0	0	0	0	0
Samoa	169	0	0	169	0	0	100	0
Sao Tome and Principe	0	0	0	0	0	0	0	0
Saudi Arabia	2802	0	1032	88	1682	36.8308	3.14061	60.0286
Senegal	6331	5454	5454	877	0	86.1475	13.8525	0
Serbia	2399	432	432	53	1914	18.0075	2.20925	79.7832
Seychelles	1549	84	18	1060	405	5.42285	68.4312	26.1459
Sierra Leone	126	0	0	126	0	0	100	0
Singapore	46056	0	0	46056	0	0	100	0
Slovakia	47494	0	0	140	47354	0	0.294774	99.7052
Slovenia	87455	0	0	45468	41987	0	51.9902	48.0098
Solomon Is	0	0	0	0	0	0	0	0
Somalia	57	19	0	0	38	33.3333	0	66.6667
South Africa	55465	51132	1	290	4043	92.1879	0.522852	7.28928
South Korea	189675	3279	0	186301	95	1.72875	98.2212	0.0500857
South Sudan	174	0	0	173	1	0	99.4253	0.574713
Spain	252007	53907	50476	183	197917	21.3911	0.072617	78.5363
Sri Lanka	3957	329	0	95	3533	8.31438	2.40081	89.2848
St Kitts & Nevis	0	0	0	0	0	0	0	0
St Vincent & the Grenadines	0	0	0	0	0	0	0	0
Sudan	651	290	131	235	126	44.5469	36.0983	19.3548
Suriname	1124	0	0	1052	72	0	93.5943	6.40569
Sweden	274182	0	79533	976	193673	29.0074	0.355968	70.6367
Switzerland	167069	100046	39828	1953	65070	59.883	1.16898	38.948
Syria	106	71	31	0	35	66.9811	0	33.0189
Taiwan	4662	2550	92	2072	40	54.6976	44.4444	0.858001
Tanzania	38	28	1	10	0	73.6842	26.3158	0
Thailand	43748	16250	141	1477	26021	37.1446	3.37615	59.4793
The Bahamas	361	0	0	361	0	0	100	0
Timor-Leste	357	0	0	357	0	0	100	0
Togo	1098	0	37	14	1047	3.36976	1.27505	95.3552
Tonga	96	0	0	96	0	0	100	0
Trinidad and Tobago	0	0	0	0	0	0	0	0
Tunisia	2876	2401	0	217	258	83.484	7.5452	8.97079
Turkey	102103	7222	75	94740	141	7.07325	92.7887	0.138096
Uganda	2047	47	565	712	770	27.6014	34.7826	37.616
Ukraine	5015	275	933	101	3981	18.6042	2.01396	79.3819
United Arab Emirates	7246	7048	0	195	3	97.2675	2.69114	0.0414022
United Kingdom	3134475	3134454	10	10	11	99.9993	0.000319033	0.000350936
United States	0	0	0	0	0	0	0	0
Uruguay	1166	1028	116	22	116	88.1647	1.88679	9.94854
Uzbekistan	161	159	159	2	0	98.7578	1.24224	0
Vanuatu	104	0	0	104	0	0	100	0
Venezuela	1599	855	343	235	509	53.4709	14.6967	31.8324
Vietnam	9894	925	2465	104	7325	24.9141	1.05114	74.0348
Zambia	2406	1983	1624	65	358	82.419	2.70158	14.8795
Zimbabwe	1030	408	322	568	54	39.6117	55.1456	5.24272
Total	11208564	6934013	1055331	899492	3116838	64.1673	8.02504	27.8076

## Sheet: Matching
MATCHING
Country	#All	#ADM1	#ADM2	#Inc	#Unm	%Mat	%Inc	%Unm
Afghanistan	125	17	17	108	0	13.6	86.4	0
Albania	1659	51	60	1595	4	3.61664	96.1423	0.241109
Algeria	941	880	870	0	61	93.5175	0	6.48247
Andorra	393	0	0	8	385	0	2.03562	97.9644
Angola	1336	1309	1314	4	18	98.3533	0.299401	1.34731
Anguilla	111	0	0	111	0	0	100	0
Argentina	26594	23289	7091	958	2347	87.5724	3.60232	8.8253
Armenia	195	0	0	195	0	0	100	0
Aruba	4166	0	3758	408	0	90.2064	9.79357	0
Australia	227731	227703	6054	28	0	99.9877	0.0122952	0
Austria	274851	183419	79422	9455	81977	66.734	3.44005	29.826
Azerbaijan	214	0	0	214	0	0	100	0
Bangladesh	7953	6933	7478	171	304	94.0274	2.15013	3.82246
Barbados	344	0	0	344	0	0	100	0
Belarus	531	281	289	37	205	54.4256	6.96798	38.6064
Belgium	182294	0	35291	1499	145504	19.3594	0.822298	79.8183
Belize	1196	929	70	258	9	77.6756	21.5719	0.752508
Benin	1324	868	565	15	441	65.5589	1.13293	33.3082
Bhutan	183	36	38	135	10	20.765	73.7705	5.46448
Bolivia	536	512	0	13	11	95.5224	2.42537	2.05224
Bosnia and Herzegovina	1632	154	1163	3	466	71.2623	0.183824	28.5539
Botswana	5371	0	2447	2	2922	45.5595	0.037237	54.4033
Brazil	246368	242152	197034	843	3373	98.2887	0.342171	1.36909
Brunei	6765	0	0	6765	0	0	100	0
Bulgaria	21531	21529	15747	1	1	99.9907	0.00464447	0.00464447
Burkina Faso	792	64	63	1	727	8.08081	0.126263	91.7929
Burundi	158	0	0	157	1	0	99.3671	0.632911
Cabo Verde	1022	303	22	1	718	29.6477	0.0978474	70.2544
Cambodia	4064	3	2	4060	1	0.0738189	99.9016	0.0246063
Cameroon	2262	1105	287	154	1003	48.8506	6.80813	44.3413
Canada	605843	594450	1	11392	1	98.1195	1.88036	0.000165059
Central African Rep	0	0	0	0	0	0	0	0
Chad	100	0	100	0	0	100	0	0
Chile	47024	17282	0	6	29736	36.7514	0.0127594	63.2358
China	69092	0	41087	58	27947	59.4671	0.083946	40.449
Colombia	30020	19811	0	585	9624	65.9927	1.9487	32.0586
Comoros	42	3	14	17	11	33.3333	40.4762	26.1905
Costa Rica	12051	11	10514	124	1413	87.2459	1.02896	11.7252
Cote d'Ivoire	968	8	3	62	898	0.826446	6.40496	92.7686
Croatia	45583	18031	0	266	27286	39.5564	0.583551	59.86
Cuba	1679	1618	768	11	50	96.3669	0.655152	2.97796
Cyprus	7873	11	1	7862	0	0.139718	99.8603	0
Czechia	0	0	0	0	0	0	0	0
Dem Rep of the Congo	0	0	0	0	0	0	0	0
Denmark	658469	632845	0	25624	0	96.1085	3.89145	0
Djibouti	1012	913	913	99	0	90.2174	9.78261	0
Dominica	40	0	0	40	0	0	100	0
Dominican Republic	3279	1953	1263	1063	263	59.5608	32.4184	8.02074
Ecuador	11615	11342	8262	126	147	97.6496	1.0848	1.2656
Egypt	5044	474	201	3482	1088	9.3973	69.0325	21.5702
El Salvador	920	105	543	334	43	59.0217	36.3043	4.67391
Equatorial Guinea	214	96	0	94	24	44.8598	43.9252	11.215
Estonia	14916	0	216	971	13729	1.44811	6.50979	92.0421
Ethiopia	644	634	39	10	0	98.4472	1.5528	0
Fiji	531	0	0	531	0	0	100	0
Finland	51453	19754	0	31640	59	38.3923	61.493	0.114668
France	665736	625876	62962	29375	10485	94.0126	4.41241	1.57495
Gabon	972	365	169	14	593	37.5514	1.44033	61.0082
Gambia	1492	0	0	178	1314	0	11.9303	88.0697
Georgia	3611	2827	2918	10	683	80.8086	0.276932	18.9144
Germany	945558	396502	218960	20837	528219	41.9331	2.20367	55.8632
Ghana	5343	873	46	382	4088	16.3391	7.14954	76.5113
Greece	36462	19613	19986	1781	14695	54.8132	4.88454	40.3022
Grenada	212	0	0	212	0	0	100	0
Guatemala	5551	4650	4313	745	156	83.7687	13.421	2.8103
Guinea	1032	825	883	14	135	85.562	1.35659	13.0814
Guinea-Bissau	151	0	0	151	0	0	100	0
Guyana	147	0	0	147	0	0	100	0
Haiti	912	0	0	813	99	0	89.1447	10.8553
Honduras	382	237	51	144	1	62.0419	37.6963	0.26178
Hungary	1104	120	165	389	550	14.9457	35.2355	49.8188
Iceland	23112	5	0	13275	9832	0.0216338	57.4377	42.5407
India	295942	293476	89910	2244	222	99.1667	0.758257	0.0750147
Indonesia	53860	28797	7104	1	25062	53.4664	0.00185667	46.5317
Iran	5368	4270	3608	328	770	79.5455	6.11028	14.3443
Iraq	1449	454	101	204	791	31.332	14.0787	54.5894
Ireland	111048	181	0	266	110601	0.162993	0.239536	99.5975
Israel	157160	2292	3477	148697	4986	2.2124	94.615	3.17256
Italy	198936	0	196007	78	2851	98.5277	0.0392086	1.43312
Jamaica	4172	0	0	4172	0	0	100	0
Japan	649341	446176	624740	24494	107	96.2114	3.77213	0.0164782
Jordan	1630	1592	1578	38	0	97.6687	2.33129	0
Kazakhstan	4383	3114	1858	387	882	71.0472	8.82957	20.1232
Kenya	12991	11303	5224	1621	67	87.0064	12.4779	0.515742
Kiribati	137	0	0	137	0	0	100	0
Kosovo	1925	0	0	109	1816	0	5.66234	94.3377
Kuwait	1659	1538	1569	40	50	94.575	2.41109	3.01386
Kyrgyzstan	339	0	38	9	292	11.2094	2.65487	86.1357
Laos	2242	1645	27	376	221	73.372	16.7707	9.85727
Latvia	27766	18550	10322	9147	69	66.8083	32.9432	0.248505
Lebanon	3204	285	1246	1437	521	38.8889	44.8502	16.2609
Lesotho	301	0	78	64	159	25.9136	21.2625	52.8239
Liberia	110	110	5	0	0	100	0	0
Libya	178	0	0	25	153	0	14.0449	85.9551
Liechtenstein	1969	25	0	1918	26	1.26968	97.4099	1.32047
Lithuania	43120	158	0	200	42762	0.366419	0.463822	99.1698
Luxembourg	58541	0	6	58534	1	0.0102492	99.988	0.0017082
Madagascar	880	50	390	2	488	44.3182	0.227273	55.4545
Malawi	1436	82	14	391	963	5.71031	27.2284	67.0613
Malaysia	42842	39296	34512	910	2636	91.7231	2.12408	6.15284
Maldives	1294	358	369	48	877	28.5162	3.70943	67.7743
Mali	346	267	267	78	1	77.1676	22.5434	0.289017
Malta	936	0	0	936	0	0	100	0
Marshall Is	0	0	0	0	0	0	0	0
Mauritania	58	53	0	0	5	91.3793	0	8.62069
Mauritius	8554	3886	0	4664	4	45.429	54.5242	0.0467617
Mexico	92840	53068	38913	190	39582	57.1607	0.204653	42.6346
Micronesia	85	0	0	0	85	0	0	100
Moldova	925	550	0	373	2	59.4595	40.3243	0.216216
Monaco	103	25	0	78	0	24.2718	75.7282	0
Mongolia	2595	11	10	2583	1	0.423892	99.5376	0.0385356
Montenegro	1071	0	0	38	1033	0	3.54809	96.4519
Morocco	2274	9	0	178	2087	0.395778	7.82762	91.7766
Mozambique	1909	1528	962	5	376	80.0419	0.261917	19.6962
Namibia	1929	1481	1017	330	118	76.7755	17.1073	6.11716
Nepal	3665	2518	930	72	1075	68.704	1.96453	29.3315
Netherlands	174661	163193	52900	1186	10282	93.4341	0.67903	5.88683
New Zealand	44179	0	0	5414	38765	0	12.2547	87.7453
Nicaragua	1064	435	0	570	59	40.8835	53.5714	5.54511
Niger	415	364	377	0	38	90.8434	0	9.15663
Nigeria	8187	2746	3475	21	4691	42.4453	0.256504	57.2982
Norway	79573	79332	43415	225	16	99.6971	0.282759	0.0201073
Oman	1485	1037	0	0	448	69.8316	0	30.1684
Pakistan	7196	1594	2646	632	3918	36.7704	8.78266	54.4469
Palau	76	0	0	76	0	0	100	0
Panama	6876	12	1341	24	5511	19.5026	0.34904	80.1483
Papua New Guinea	4944	0	0	4944	0	0	100	0
Paraguay	3516	1447	2985	362	169	84.8976	10.2958	4.8066
Peru	53538	53415	47039	41	82	99.7703	0.0765811	0.153162
Philippines	29458	16500	2112	27	12931	56.0119	0.0916559	43.8964
Poland	95056	1273	3549	4602	86905	3.73359	4.84136	91.4251
Portugal	49067	163	379	48619	69	0.772413	99.087	0.140624
Qatar	6328	6159	0	169	0	97.3293	2.67067	0
Rep of the Congo	0	0	0	0	0	0	0	0
Romania	21582	20933	11299	591	58	96.9929	2.73839	0.268742
Russia	84436	55773	1428	8	28655	66.0536	0.00947463	33.9369
Rwanda	917	0	218	140	559	23.7732	15.2672	60.9597
Saint Lucia	352	0	0	352	0	0	100	0
Samoa	169	0	0	169	0	0	100	0
Sao Tome and Principe	11	0	0	11	0	0	100	0
Saudi Arabia	2802	0	2071	88	643	73.9115	3.14061	22.9479
Senegal	6331	5454	5454	877	0	86.1475	13.8525	0
Serbia	2399	1024	1024	53	1322	42.6845	2.20925	55.1063
Seychelles	1549	310	27	1060	179	20.0129	68.4312	11.5558
Sierra Leone	126	0	0	126	0	0	100	0
Singapore	46056	0	0	46056	0	0	100	0
Slovakia	47494	0	0	140	47354	0	0.294774	99.7052
Slovenia	87455	0	0	45468	41987	0	51.9902	48.0098
Solomon Is	0	0	0	0	0	0	0	0
Somalia	57	43	10	0	14	75.4386	0	24.5614
South Africa	55465	53054	1	290	2121	95.6531	0.522852	3.82403
South Korea	189675	3339	3247	186301	35	1.76038	98.2212	0.0184526
South Sudan	174	0	1	173	0	0.574713	99.4253	0
Spain	252007	130593	75863	183	121231	51.8212	0.072617	48.1062
Sri Lanka	3957	340	0	95	3522	8.59237	2.40081	89.0068
St Kitts & Nevis	0	0	0	0	0	0	0	0
St Vincent & the Grenadines	0	0	0	0	0	0	0	0
Sudan	651	349	395	235	21	60.6759	36.0983	3.22581
Suriname	1124	0	0	1052	72	0	93.5943	6.40569
Sweden	274182	25833	162634	976	110572	59.3161	0.355968	40.328
Switzerland	167069	154992	103508	1953	10124	92.7713	1.16898	6.05977
Syria	106	106	31	0	0	100	0	0
Taiwan	4662	2551	2546	2072	39	54.719	44.4444	0.836551
Tanzania	38	28	9	10	0	73.6842	26.3158	0
Thailand	43748	16250	34181	1477	8090	78.1316	3.37615	18.4923
The Bahamas	361	0	0	361	0	0	100	0
Timor-Leste	357	0	0	357	0	0	100	0
Togo	1098	0	39	14	1045	3.55191	1.27505	95.173
Tonga	96	0	0	96	0	0	100	0
Trinidad and Tobago	5112	0	0	5112	0	0	100	0
Tunisia	2876	2599	20	217	60	90.3686	7.5452	2.08623
Turkey	102103	7301	2457	94740	62	7.15062	92.7887	0.060723
Uganda	2047	47	635	712	700	31.021	34.7826	34.1964
Ukraine	5015	275	965	101	3949	19.2423	2.01396	78.7438
United Arab Emirates	7246	7049	0	195	2	97.2813	2.69114	0.0276014
United Kingdom	3134475	3134454	2818670	10	11	99.9993	0.000319033	0.000350936
United States	0	0	0	0	0	0	0	0
Uruguay	1166	1131	123	22	13	96.9983	1.88679	1.11492
Uzbekistan	161	159	159	2	0	98.7578	1.24224	0
Vanuatu	104	0	0	104	0	0	100	0
Venezuela	1599	1054	599	235	310	65.9162	14.6967	19.3871
Vietnam	9894	3760	7847	104	1943	79.3107	1.05114	19.6382
Zambia	2406	1983	1686	65	358	82.419	2.70158	14.8795
Zimbabwe	1030	408	322	568	54	39.6117	55.1456	5.24272
Total	11221703	7958781	5155429	905692	1714388	76.6517	8.0709	15.2774

## Sheet: Matching+CountryCuration
MATCHING + COUNTRY NAMES CURATION
Country	#All	#ADM1	#ADM2	#Inc	#Unm	%Mat	%Inc	%Unm
Afghanistan	125	17	17	108	0	13.6	86.4	0
Albania	1659	51	60	1595	4	3.61664	96.1423	0.241109
Algeria	941	880	870	0	61	93.5175	0	6.48247
Andorra	393	0	0	8	385	0	2.03562	97.9644
Angola	1336	1309	1314	4	18	98.3533	0.299401	1.34731
Anguilla	111	0	0	111	0	0	100	0
Argentina	26594	23289	7091	958	2347	87.5724	3.60232	8.8253
Armenia	195	0	0	195	0	0	100	0
Aruba	4166	0	3758	408	0	90.2064	9.79357	0
Australia	227731	227703	6054	28	0	99.9877	0.0122952	0
Austria	274851	183419	79422	9455	81977	66.734	3.44005	29.826
Azerbaijan	214	0	0	214	0	0	100	0
Bangladesh	7953	6933	7478	171	304	94.0274	2.15013	3.82246
Barbados	344	0	0	344	0	0	100	0
Belarus	531	281	289	37	205	54.4256	6.96798	38.6064
Belgium	182294	0	35291	1499	145504	19.3594	0.822298	79.8183
Belize	1196	929	70	258	9	77.6756	21.5719	0.752508
Benin	1324	868	565	15	441	65.5589	1.13293	33.3082
Bhutan	183	36	38	135	10	20.765	73.7705	5.46448
Bolivia	536	512	0	13	11	95.5224	2.42537	2.05224
Bosnia and Herzegovina	1632	154	1163	3	466	71.2623	0.183824	28.5539
Botswana	5371	0	2447	2	2922	45.5595	0.037237	54.4033
Brazil	246368	242152	197034	843	3373	98.2887	0.342171	1.36909
Brunei	6765	0	0	6765	0	0	100	0
Bulgaria	21531	21529	15747	1	1	99.9907	0.00464447	0.00464447
Burkina Faso	792	64	63	1	727	8.08081	0.126263	91.7929
Burundi	158	0	0	157	1	0	99.3671	0.632911
Cabo Verde	1022	303	22	1	718	29.6477	0.0978474	70.2544
Cambodia	4064	3	2	4060	1	0.0738189	99.9016	0.0246063
Cameroon	2262	1105	287	154	1003	48.8506	6.80813	44.3413
Canada	605843	594450	1	11392	1	98.1195	1.88036	0.000165059
Central African Rep	279	193	204	75	0	73.1183	26.8817	0
Chad	100	0	100	0	0	100	0	0
Chile	47024	17282	0	6	29736	36.7514	0.0127594	63.2358
China	69092	0	41087	58	27947	59.4671	0.083946	40.449
Colombia	30020	19811	0	585	9624	65.9927	1.9487	32.0586
Comoros	42	3	14	17	11	33.3333	40.4762	26.1905
Costa Rica	12051	11	10514	124	1413	87.2459	1.02896	11.7252
Cote d'Ivoire	968	8	3	62	898	0.826446	6.40496	92.7686
Croatia	45583	18031	0	266	27286	39.5564	0.583551	59.86
Cuba	1679	1618	768	11	50	96.3669	0.655152	2.97796
Cyprus	7873	11	1	7862	0	0.139718	99.8603	0
Czechia	61424	76	9659	2828	48937	15.7251	4.60406	79.6708
Dem Rep of the Congo	2203	1850	1721	6	347	83.9764	0.272356	15.7512
Denmark	658469	632845	0	25624	0	96.1085	3.89145	0
Djibouti	1012	913	913	99	0	90.2174	9.78261	0
Dominica	40	0	0	40	0	0	100	0
Dominican Republic	3279	1953	1263	1063	263	59.5608	32.4184	8.02074
Ecuador	11615	11342	8262	126	147	97.6496	1.0848	1.2656
Egypt	5044	474	201	3482	1088	9.3973	69.0325	21.5702
El Salvador	920	105	543	334	43	59.0217	36.3043	4.67391
Equatorial Guinea	214	96	0	94	24	44.8598	43.9252	11.215
Estonia	14916	0	216	971	13729	1.44811	6.50979	92.0421
Ethiopia	644	634	39	10	0	98.4472	1.5528	0
Fiji	531	0	0	531	0	0	100	0
Finland	51453	19754	0	31640	59	38.3923	61.493	0.114668
France	665736	625876	62962	29375	10485	94.0126	4.41241	1.57495
Gabon	972	365	169	14	593	37.5514	1.44033	61.0082
Gambia	1492	0	0	178	1314	0	11.9303	88.0697
Georgia	3611	2827	2918	10	683	80.8086	0.276932	18.9144
Germany	945558	396502	218960	20837	528219	41.9331	2.20367	55.8632
Ghana	5343	873	46	382	4088	16.3391	7.14954	76.5113
Greece	36462	19613	19986	1781	14695	54.8132	4.88454	40.3022
Grenada	212	0	0	212	0	0	100	0
Guatemala	5551	4650	4313	745	156	83.7687	13.421	2.8103
Guinea	1032	825	883	14	135	85.562	1.35659	13.0814
Guinea-Bissau	151	0	0	151	0	0	100	0
Guyana	147	0	0	147	0	0	100	0
Haiti	912	0	0	813	99	0	89.1447	10.8553
Honduras	382	237	51	144	1	62.0419	37.6963	0.26178
Hungary	1104	120	165	389	550	14.9457	35.2355	49.8188
Iceland	23112	5	0	13275	9832	0.0216338	57.4377	42.5407
India	295942	293476	89910	2244	222	99.1667	0.758257	0.0750147
Indonesia	53860	28797	7104	1	25062	53.4664	0.00185667	46.5317
Iran	5368	4270	3608	328	770	79.5455	6.11028	14.3443
Iraq	1449	454	101	204	791	31.332	14.0787	54.5894
Ireland	111048	181	0	266	110601	0.162993	0.239536	99.5975
Israel	157160	2292	3477	148697	4986	2.2124	94.615	3.17256
Italy	198936	0	196007	78	2851	98.5277	0.0392086	1.43312
Jamaica	4172	0	0	4172	0	0	100	0
Japan	649341	446176	624740	24494	107	96.2114	3.77213	0.0164782
Jordan	1630	1592	1578	38	0	97.6687	2.33129	0
Kazakhstan	4383	3114	1858	387	882	71.0472	8.82957	20.1232
Kenya	12991	11303	5224	1621	67	87.0064	12.4779	0.515742
Kiribati	137	0	0	137	0	0	100	0
Kosovo	1925	0	0	109	1816	0	5.66234	94.3377
Kuwait	1659	1538	1569	40	50	94.575	2.41109	3.01386
Kyrgyzstan	339	0	38	9	292	11.2094	2.65487	86.1357
Laos	2242	1645	27	376	221	73.372	16.7707	9.85727
Latvia	27766	18550	10322	9147	69	66.8083	32.9432	0.248505
Lebanon	3204	285	1246	1437	521	38.8889	44.8502	16.2609
Lesotho	301	0	78	64	159	25.9136	21.2625	52.8239
Liberia	110	110	5	0	0	100	0	0
Libya	178	0	0	25	153	0	14.0449	85.9551
Liechtenstein	1969	25	0	1918	26	1.26968	97.4099	1.32047
Lithuania	43120	158	0	200	42762	0.366419	0.463822	99.1698
Luxembourg	58541	0	6	58534	1	0.0102492	99.988	0.0017082
Madagascar	880	50	390	2	488	44.3182	0.227273	55.4545
Malawi	1436	82	14	391	963	5.71031	27.2284	67.0613
Malaysia	42842	39296	34512	910	2636	91.7231	2.12408	6.15284
Maldives	1294	358	369	48	877	28.5162	3.70943	67.7743
Mali	346	267	267	78	1	77.1676	22.5434	0.289017
Malta	936	0	0	936	0	0	100	0
Marshall Is	37	15	0	19	3	40.5405	51.3514	8.10811
Mauritania	58	53	0	0	5	91.3793	0	8.62069
Mauritius	8554	3886	0	4664	4	45.429	54.5242	0.0467617
Mexico	92840	53068	38913	190	39582	57.1607	0.204653	42.6346
Micronesia	85	0	0	0	85	0	0	100
Moldova	925	550	0	373	2	59.4595	40.3243	0.216216
Monaco	103	25	0	78	0	24.2718	75.7282	0
Mongolia	2595	11	10	2583	1	0.423892	99.5376	0.0385356
Montenegro	1071	0	0	38	1033	0	3.54809	96.4519
Morocco	2274	9	0	178	2087	0.395778	7.82762	91.7766
Mozambique	1909	1528	962	5	376	80.0419	0.261917	19.6962
Namibia	1929	1481	1017	330	118	76.7755	17.1073	6.11716
Nepal	3665	2518	930	72	1075	68.704	1.96453	29.3315
Netherlands	174661	163193	52900	1186	10282	93.4341	0.67903	5.88683
New Zealand	44179	0	0	5414	38765	0	12.2547	87.7453
Nicaragua	1064	435	0	570	59	40.8835	53.5714	5.54511
Niger	415	364	377	0	38	90.8434	0	9.15663
Nigeria	8187	2746	3475	21	4691	42.4453	0.256504	57.2982
Norway	79573	79332	43415	225	16	99.6971	0.282759	0.0201073
Oman	1485	1037	0	0	448	69.8316	0	30.1684
Pakistan	7196	1594	2646	632	3918	36.7704	8.78266	54.4469
Palau	76	0	0	76	0	0	100	0
Panama	6876	12	1341	24	5511	19.5026	0.34904	80.1483
Papua New Guinea	4944	0	0	4944	0	0	100	0
Paraguay	3516	1447	2985	362	169	84.8976	10.2958	4.8066
Peru	53538	53415	47039	41	82	99.7703	0.0765811	0.153162
Philippines	29458	16500	2112	27	12931	56.0119	0.0916559	43.8964
Poland	95056	1273	3549	4602	86905	3.73359	4.84136	91.4251
Portugal	49067	163	379	48619	69	0.772413	99.087	0.140624
Qatar	6328	6159	0	169	0	97.3293	2.67067	0
Rep of the Congo	764	714	0	50	0	93.4555	6.5445	0
Romania	21582	20933	11299	591	58	96.9929	2.73839	0.268742
Russia	84436	55773	1428	8	28655	66.0536	0.00947463	33.9369
Rwanda	917	0	218	140	559	23.7732	15.2672	60.9597
Saint Lucia	352	0	0	352	0	0	100	0
Samoa	169	0	0	169	0	0	100	0
Sao Tome and Principe	11	0	0	11	0	0	100	0
Saudi Arabia	2802	0	2071	88	643	73.9115	3.14061	22.9479
Senegal	6331	5454	5454	877	0	86.1475	13.8525	0
Serbia	2399	1024	1024	53	1322	42.6845	2.20925	55.1063
Seychelles	1549	310	27	1060	179	20.0129	68.4312	11.5558
Sierra Leone	126	0	0	126	0	0	100	0
Singapore	46056	0	0	46056	0	0	100	0
Slovakia	47494	0	0	140	47354	0	0.294774	99.7052
Slovenia	87455	0	0	45468	41987	0	51.9902	48.0098
Solomon Is	358	0	0	358	0	0	100	0
Somalia	57	43	10	0	14	75.4386	0	24.5614
South Africa	55465	53054	1	290	2121	95.6531	0.522852	3.82403
South Korea	189675	3339	3247	186301	35	1.76038	98.2212	0.0184526
South Sudan	174	0	1	173	0	0.574713	99.4253	0
Spain	252007	130593	75863	183	121231	51.8212	0.072617	48.1062
Sri Lanka	3957	340	0	95	3522	8.59237	2.40081	89.0068
St Kitts & Nevis	78	0	0	78	0	0	100	0
St Vincent & the Grenadines	255	0	0	255	0	0	100	0
Sudan	651	349	395	235	21	60.6759	36.0983	3.22581
Suriname	1124	0	0	1052	72	0	93.5943	6.40569
Sweden	274182	25833	162634	976	110572	59.3161	0.355968	40.328
Switzerland	167069	154992	103508	1953	10124	92.7713	1.16898	6.05977
Syria	106	106	31	0	0	100	0	0
Taiwan	4662	2551	2546	2072	39	54.719	44.4444	0.836551
Tanzania	38	28	9	10	0	73.6842	26.3158	0
Thailand	43748	16250	34181	1477	8090	78.1316	3.37615	18.4923
The Bahamas	361	0	0	361	0	0	100	0
Timor-Leste	357	0	0	357	0	0	100	0
Togo	1098	0	39	14	1045	3.55191	1.27505	95.173
Tonga	96	0	0	96	0	0	100	0
Trinidad and Tobago	5112	0	0	5112	0	0	100	0
Tunisia	2876	2599	20	217	60	90.3686	7.5452	2.08623
Turkey	102103	7301	2457	94740	62	7.15062	92.7887	0.060723
Uganda	2047	47	635	712	700	31.021	34.7826	34.1964
Ukraine	5015	275	965	101	3949	19.2423	2.01396	78.7438
United Arab Emirates	7246	7049	0	195	2	97.2813	2.69114	0.0276014
United Kingdom	3134475	3134454	2818670	10	11	99.9993	0.000319033	0.000350936
United States	5011210	5000609	4177958	9894	707	99.7885	0.197437	0.0141084
Uruguay	1166	1131	123	22	13	96.9983	1.88679	1.11492
Uzbekistan	161	159	159	2	0	98.7578	1.24224	0
Vanuatu	104	0	0	104	0	0	100	0
Venezuela	1599	1054	599	235	310	65.9162	14.6967	19.3871
Vietnam	9894	3760	7847	104	1943	79.3107	1.05114	19.6382
Zambia	2406	1983	1686	65	358	82.419	2.70158	14.8795
Zimbabwe	1030	408	322	568	54	39.6117	55.1456	5.24272
Total	16298311	12962238	9344971	919255	1764382	83.5343	5.64019	10.8256

## Sheet: Matching+Country+RegionCuration
MATCHING + COUNTRY NAMES CURATION + REGION NAMES CURATION
Country	#All	#ADM1	#ADM2	#Inc	#Unm	%Mat	%Inc	%Unm
Afghanistan	125	17	17	108	0	13.6	86.4	0
Albania	1659	51	60	1595	4	3.61664	96.1423	0.241109
Algeria	941	880	870	0	61	93.5175	0	6.48247
Andorra	393	0	0	8	385	0	2.03562	97.9644
Angola	1336	1309	1314	4	18	98.3533	0.299401	1.34731
Anguilla	111	0	0	111	0	0	100	0
Argentina	26594	23289	7091	958	2347	87.5724	3.60232	8.8253
Armenia	195	0	0	195	0	0	100	0
Aruba	4166	0	3758	408	0	90.2064	9.79357	0
Australia	227731	227703	6054	28	0	99.9877	0.0122952	0
Austria	274851	265382	79370	9455	14	96.5549	3.44005	0.00509367
Azerbaijan	214	0	0	214	0	0	100	0
Bangladesh	7953	6933	7478	171	304	94.0274	2.15013	3.82246
Barbados	344	0	0	344	0	0	100	0
Belarus	531	281	289	37	205	54.4256	6.96798	38.6064
Belgium	182294	0	35291	1499	145504	19.3594	0.822298	79.8183
Belize	1196	889	70	258	49	74.3311	21.5719	4.09699
Benin	1324	868	565	15	441	65.5589	1.13293	33.3082
Bhutan	183	36	38	135	10	20.765	73.7705	5.46448
Bolivia	536	512	0	13	11	95.5224	2.42537	2.05224
Bosnia and Herzegovina	1632	154	1163	3	466	71.2623	0.183824	28.5539
Botswana	5371	0	2447	2	2922	45.5595	0.037237	54.4033
Brazil	246368	242152	197034	843	3373	98.2887	0.342171	1.36909
Brunei	6765	0	0	6765	0	0	100	0
Bulgaria	21531	21529	15747	1	1	99.9907	0.00464447	0.00464447
Burkina Faso	792	64	63	1	727	8.08081	0.126263	91.7929
Burundi	158	0	0	157	1	0	99.3671	0.632911
Cabo Verde	1022	303	22	1	718	29.6477	0.0978474	70.2544
Cambodia	4064	3	2	4060	1	0.0738189	99.9016	0.0246063
Cameroon	2262	1105	287	154	1003	48.8506	6.80813	44.3413
Canada	605843	594450	1	11392	1	98.1195	1.88036	0.000165059
Central African Rep	279	193	204	75	0	73.1183	26.8817	0
Chad	100	0	100	0	0	100	0	0
Chile	47024	17282	0	6	29736	36.7514	0.0127594	63.2358
China	69092	0	41087	58	27947	59.4671	0.083946	40.449
Colombia	30020	19811	0	585	9624	65.9927	1.9487	32.0586
Comoros	42	3	14	17	11	33.3333	40.4762	26.1905
Costa Rica	12051	11	10514	124	1413	87.2459	1.02896	11.7252
Cote d'Ivoire	968	8	3	62	898	0.826446	6.40496	92.7686
Croatia	45583	18031	0	266	27286	39.5564	0.583551	59.86
Cuba	1679	1618	768	11	50	96.3669	0.655152	2.97796
Cyprus	7873	11	1	7862	0	0.139718	99.8603	0
Czechia	61424	1	56662	2828	1934	92.2473	4.60406	3.14861
Dem Rep of the Congo	2203	1850	1721	6	347	83.9764	0.272356	15.7512
Denmark	658469	632845	0	25624	0	96.1085	3.89145	0
Djibouti	1012	913	913	99	0	90.2174	9.78261	0
Dominica	40	0	0	40	0	0	100	0
Dominican Republic	3279	1953	1263	1063	263	59.5608	32.4184	8.02074
Ecuador	11615	11342	8262	126	147	97.6496	1.0848	1.2656
Egypt	5044	474	201	3482	1088	9.3973	69.0325	21.5702
El Salvador	920	105	543	334	43	59.0217	36.3043	4.67391
Equatorial Guinea	214	96	0	94	24	44.8598	43.9252	11.215
Estonia	14916	0	216	971	13729	1.44811	6.50979	92.0421
Ethiopia	644	634	39	10	0	98.4472	1.5528	0
Fiji	531	0	0	531	0	0	100	0
Finland	51453	19754	0	31640	59	38.3923	61.493	0.114668
France	665736	625876	62962	29375	10485	94.0126	4.41241	1.57495
Gabon	972	365	169	14	593	37.5514	1.44033	61.0082
Gambia	1492	0	0	178	1314	0	11.9303	88.0697
Georgia	3611	2827	2918	10	683	80.8086	0.276932	18.9144
Germany	945558	924721	251380	20837	0	97.7963	2.20367	0
Ghana	5343	873	46	382	4088	16.3391	7.14954	76.5113
Greece	36462	19613	19986	1781	14695	54.8132	4.88454	40.3022
Grenada	212	0	0	212	0	0	100	0
Guatemala	5551	4650	4313	745	156	83.7687	13.421	2.8103
Guinea	1032	825	883	14	135	85.562	1.35659	13.0814
Guinea-Bissau	151	0	0	151	0	0	100	0
Guyana	147	0	0	147	0	0	100	0
Haiti	912	0	0	813	99	0	89.1447	10.8553
Honduras	382	237	51	144	1	62.0419	37.6963	0.26178
Hungary	1104	120	165	389	550	14.9457	35.2355	49.8188
Iceland	23112	5	0	13275	9832	0.0216338	57.4377	42.5407
India	295942	293476	89910	2244	222	99.1667	0.758257	0.0750147
Indonesia	53860	28797	7104	1	25062	53.4664	0.00185667	46.5317
Iran	5368	4270	3608	328	770	79.5455	6.11028	14.3443
Iraq	1449	454	101	204	791	31.332	14.0787	54.5894
Ireland	111048	110782	0	266	0	99.7605	0.239536	0
Israel	157160	2292	3477	148697	4986	2.2124	94.615	3.17256
Italy	198936	0	196007	78	2851	98.5277	0.0392086	1.43312
Jamaica	4172	0	0	4172	0	0	100	0
Japan	649341	446176	624740	24494	107	96.2114	3.77213	0.0164782
Jordan	1630	1592	1578	38	0	97.6687	2.33129	0
Kazakhstan	4383	3114	1858	387	882	71.0472	8.82957	20.1232
Kenya	12991	11303	5224	1621	67	87.0064	12.4779	0.515742
Kiribati	137	0	0	137	0	0	100	0
Kosovo	1925	0	0	109	1816	0	5.66234	94.3377
Kuwait	1659	1538	1569	40	50	94.575	2.41109	3.01386
Kyrgyzstan	339	0	38	9	292	11.2094	2.65487	86.1357
Laos	2242	1645	27	376	221	73.372	16.7707	9.85727
Latvia	27766	18550	10322	9147	69	66.8083	32.9432	0.248505
Lebanon	3204	285	1246	1437	521	38.8889	44.8502	16.2609
Lesotho	301	0	78	64	159	25.9136	21.2625	52.8239
Liberia	110	110	5	0	0	100	0	0
Libya	178	0	0	25	153	0	14.0449	85.9551
Liechtenstein	1969	25	0	1918	26	1.26968	97.4099	1.32047
Lithuania	43120	42420	0	200	500	98.3766	0.463822	1.15955
Luxembourg	58541	0	6	58534	1	0.0102492	99.988	0.0017082
Madagascar	880	50	390	2	488	44.3182	0.227273	55.4545
Malawi	1436	82	14	391	963	5.71031	27.2284	67.0613
Malaysia	42842	39296	34512	910	2636	91.7231	2.12408	6.15284
Maldives	1294	358	369	48	877	28.5162	3.70943	67.7743
Mali	346	267	267	78	1	77.1676	22.5434	0.289017
Malta	936	0	0	936	0	0	100	0
Marshall Is	37	15	0	19	3	40.5405	51.3514	8.10811
Mauritania	58	53	0	0	5	91.3793	0	8.62069
Mauritius	8554	3886	0	4664	4	45.429	54.5242	0.0467617
Mexico	92840	53068	38913	190	39582	57.1607	0.204653	42.6346
Micronesia	85	0	0	0	85	0	0	100
Moldova	925	550	0	373	2	59.4595	40.3243	0.216216
Monaco	103	25	0	78	0	24.2718	75.7282	0
Mongolia	2595	11	10	2583	1	0.423892	99.5376	0.0385356
Montenegro	1071	0	0	38	1033	0	3.54809	96.4519
Morocco	2274	9	0	178	2087	0.395778	7.82762	91.7766
Mozambique	1909	1528	962	5	376	80.0419	0.261917	19.6962
Namibia	1929	1481	1017	330	118	76.7755	17.1073	6.11716
Nepal	3665	2518	930	72	1075	68.704	1.96453	29.3315
Netherlands	174661	163193	52900	1186	10282	93.4341	0.67903	5.88683
New Zealand	44179	0	0	5414	38765	0	12.2547	87.7453
Nicaragua	1064	435	0	570	59	40.8835	53.5714	5.54511
Niger	415	364	377	0	38	90.8434	0	9.15663
Nigeria	8187	2746	3475	21	4691	42.4453	0.256504	57.2982
Norway	79573	79332	43415	225	16	99.6971	0.282759	0.0201073
Oman	1485	1037	0	0	448	69.8316	0	30.1684
Pakistan	7196	1594	2646	632	3918	36.7704	8.78266	54.4469
Palau	76	0	0	76	0	0	100	0
Panama	6876	12	1341	24	5511	19.5026	0.34904	80.1483
Papua New Guinea	4944	0	0	4944	0	0	100	0
Paraguay	3516	1447	2985	362	169	84.8976	10.2958	4.8066
Peru	53538	53415	47039	41	82	99.7703	0.0765811	0.153162
Philippines	29458	16500	2112	27	12931	56.0119	0.0916559	43.8964
Poland	95056	0	90103	4602	351	94.7894	4.84136	0.369256
Portugal	49067	163	379	48619	69	0.772413	99.087	0.140624
Qatar	6328	6159	0	169	0	97.3293	2.67067	0
Rep of the Congo	764	714	0	50	0	93.4555	6.5445	0
Romania	21582	20933	11299	591	58	96.9929	2.73839	0.268742
Russia	84436	55773	1428	8	28655	66.0536	0.00947463	33.9369
Rwanda	917	0	218	140	559	23.7732	15.2672	60.9597
Saint Lucia	352	0	0	352	0	0	100	0
Samoa	169	0	0	169	0	0	100	0
Sao Tome and Principe	11	0	0	11	0	0	100	0
Saudi Arabia	2802	0	2071	88	643	73.9115	3.14061	22.9479
Senegal	6331	5454	5454	877	0	86.1475	13.8525	0
Serbia	2399	1024	1024	53	1322	42.6845	2.20925	55.1063
Seychelles	1549	310	27	1060	179	20.0129	68.4312	11.5558
Sierra Leone	126	0	0	126	0	0	100	0
Singapore	46056	0	0	46056	0	0	100	0
Slovakia	47494	0	0	140	47354	0	0.294774	99.7052
Slovenia	87455	41987	0	45468	0	48.0098	51.9902	0
Solomon Is	358	0	0	358	0	0	100	0
Somalia	57	43	10	0	14	75.4386	0	24.5614
South Africa	55465	53054	1	290	2121	95.6531	0.522852	3.82403
South Korea	189675	3339	3247	186301	35	1.76038	98.2212	0.0184526
South Sudan	174	0	1	173	0	0.574713	99.4253	0
Spain	252007	251581	27175	183	243	99.831	0.072617	0.0964259
Sri Lanka	3957	340	0	95	3522	8.59237	2.40081	89.0068
St Kitts & Nevis	78	0	0	78	0	0	100	0
St Vincent & the Grenadines	255	0	0	255	0	0	100	0
Sudan	651	349	395	235	21	60.6759	36.0983	3.22581
Suriname	1124	0	0	1052	72	0	93.5943	6.40569
Sweden	274182	21966	273045	976	161	99.5853	0.355968	0.0587201
Switzerland	167069	154992	103508	1953	10124	92.7713	1.16898	6.05977
Syria	106	106	31	0	0	100	0	0
Taiwan	4662	2551	2546	2072	39	54.719	44.4444	0.836551
Tanzania	38	28	9	10	0	73.6842	26.3158	0
Thailand	43748	16250	34181	1477	8090	78.1316	3.37615	18.4923
The Bahamas	361	0	0	361	0	0	100	0
Timor-Leste	357	0	0	357	0	0	100	0
Togo	1098	0	39	14	1045	3.55191	1.27505	95.173
Tonga	96	0	0	96	0	0	100	0
Trinidad and Tobago	5112	0	0	5112	0	0	100	0
Tunisia	2876	2599	20	217	60	90.3686	7.5452	2.08623
Turkey	102103	7301	2457	94740	62	7.15062	92.7887	0.060723
Uganda	2047	47	635	712	700	31.021	34.7826	34.1964
Ukraine	5015	275	965	101	3949	19.2423	2.01396	78.7438
United Arab Emirates	7246	7049	0	195	2	97.2813	2.69114	0.0276014
United Kingdom	3134475	3134454	2818670	10	11	99.9993	0.000319033	0.000350936
United States	5011210	5000609	4177958	9894	707	99.7885	0.197437	0.0141084
Uruguay	1166	1131	123	22	13	96.9983	1.88679	1.11492
Uzbekistan	161	159	159	2	0	98.7578	1.24224	0
Vanuatu	104	0	0	104	0	0	100	0
Venezuela	1599	1054	599	235	310	65.9162	14.6967	19.3871
Vietnam	9894	3760	7847	104	1943	79.3107	1.05114	19.6382
Zambia	2406	1983	1686	65	358	82.419	2.70158	14.8795
Zimbabwe	1030	408	322	568	54	39.6117	55.1456	5.24272
Total	16298311	13883003	9572619	919255	594434	90.7126	5.64019	3.64721
